# Supplementary material for: General Features and Novel Gene Signatures That Identify Epstein-Barr Virus-Associated Epithelial Cancers
Source: Cancers (Basel). 2021 Dec 22;14(1):31. doi: 10.3390/cancers14010031 (PMC8750470; doi:10.3390/cancers14010031)
Supplement: Supplementary file 1 [file cancers-14-00031-s001.zip]

Archive with 1 entries (1 files):
- cancers-1486760-supplementary.pdf
